# Supplementary material for: Approaches to characterising multimorbidity in older people accessing hospital care: a scoping review
Source: Eur Geriatr Med. 2025 Mar 1;16(4):1099–113. doi: 10.1007/s41999-025-01166-3 (PMC12378491; doi:10.1007/s41999-025-01166-3)
Supplement: Supplementary file 4 — Supplementary file4 (XLSX 12 KB) [file 41999_2025_1166_MOESM4_ESM.xlsx]

## Sheet: Cover Information
Approaches to characterising multimorbidity in older people accessing hospital care: a scoping review
Jonathan G Bunn1,2, Lewis Steell1,2, Susan J Hillman1,2, Miles D Witham1,2, Avan A Sayer1,2 and Rachel Cooper1,2 on behalf of the ADMISSION research collaborative
1	AGE Research Group, Translational and Clinical Research Institute, Faculty of Medical Sciences, Newcastle University, Newcastle upon Tyne, UK
2	NIHR Newcastle Biomedical Research Centre, Newcastle upon Tyne Hospitals NHS Foundation Trust, Cumbria Northumberland Tyne and Wear NHS Foundation Trust and Faculty of Medical Sciences, Newcastle University, Newcastle upon Tyne, UK
Corresponding Author:
Rachel Cooper, email rachel.cooper@newcastle.ac.uk
ORCID ID: 0000-0003-3370-5720
Journal of Submission: European Geriatric Medicine

## Sheet: Data Extraction Proforma
Study ID	Title	Journal	Author	Year of Publication	Country of Study	Population size	Sex characteristics of the population	Average age of population	Type of hospital care accessed	Data source	Definition of MLTC	Number of conditions of interest	Conditions of Interest	Aim of study	Method of characterising multimorbidity	Account of complexity	Outcomes of interest	Author's Key findings	Notes
